# Supplementary material for: The Efficacy and Safety of Proton Pump Inhibitors Combining Dual Antiplatelet Therapy in Patients with Coronary Intervention: A Systematic Review, Meta-Analysis and Trial Sequential Analysis of Randomized Controlled Trials
Source: Rev Cardiovasc Med. 2023 Aug 9;24(8):230. doi: 10.31083/j.rcm2408230 (PMC11266793; doi:10.31083/j.rcm2408230)
Supplement: Supplementary file 1 [file 2153-8174-24-8-230-s1.zip]

Archive with 3 entries (2 files):
- 2153-8174-24-8-230-s1/
- 2153-8174-24-8-230-s1/PRISMA_2020_checklist.docx
- 2153-8174-24-8-230-s1/Supplementary Materials.docx
